# Supplementary material for: Phlegmonous colitis: another source of sepsis in cirrhotic patients?
Source: BMC Gastroenterol. 2009 Dec 15;9:94. doi: 10.1186/1471-230X-9-94 (PMC2800109; doi:10.1186/1471-230X-9-94)
Supplement: Additional file 1 — Summary of Microbiology Analyses. Results of blood and ascites analyses performed in the three patients. [file 1471-230X-9-94-S1.ZIP]

## Sheet: Sheet1
	Case 1	Case 2	Case 3
Hemoculture	Enterococcus faecalis	Enterococcus and Streptococcus bovis	sterile
Coproculture	absence of cytotoxine C. difficile, Campylobacter sp, Salmonella sp, Shigella sp	absence of cytotoxine C. difficile, Campylobacter sp, Salmonella sp, Shigella sp	absence of cytotoxine C. difficile, Campylobacter sp, Salmonella sp, Shigella sp
Ascite culture	sterile	not done	Peptostreptococcus sp
Urine culture	sterile	sterile	sterile
